# Supplementary material for: Ultraviolet B, melanin and mitochondrial DNA: Photo-damage in human epidermal keratinocytes and melanocytes modulated by alpha-melanocyte-stimulating hormone
Source: F1000Res. 2016 May 12;5:881. [Version 1] doi: 10.12688/f1000research.8582.1 (PMC4890311; doi:10.12688/f1000research.8582.1)
Supplement: Raw data for ‘Ultraviolet B, melanin and mitochondrial DNA: Photo-damage in human epidermal keratinocytes and melanocytes modulated by alpha-melanocyte-stimulating hormone’, Bohm and Hill 2016 [file f1000research-5-9236-s0000.tgz]

Archive with 1 entries (1 files):
- ebcc41b5-beba-4b38-9de9-ebbd84a4505c_MS8582_RealTime_PCR.zip
